# Supplementary material for: A neuropeptide modulates sensory perception in the entomopathogenic nematode Steinernema carpocapsae
Source: PLoS Pathog. 2017 Mar 2;13(3):e1006185. doi: 10.1371/journal.ppat.1006185 (PMC5333901; doi:10.1371/journal.ppat.1006185)
Supplement: S1 Data — (XLSX) [file ppat.1006185.s005.xlsx]

## Sheet: Sheet1
	carbon/PDMS fiber 2.5 hs extraction same compounds with the other two fibers (PA and PDMS)					carbon/PDMS fiber 2.5 hs extraction same compounds with the other two fibers (PA and PDMS)
Galleria mellonella	Compound	MW	Rt (retention time)	area	Tenebrio molitor	Compound	MW	Rt (retention time)	area
5 grams	a-pinene	136	1.951	636089	5 grams	nonanal	142	6.75	1533535
	nonanal	142	6.789	428083		decanal	156	8.5	1584243
	hexanoic acid	116	13.492	497850		hexanoic acid	116	13.508	169528
	butanoic acid, butyl ester	144	13.629	341723		cyclododecane	168	14.732	292545
	tetradecanal	212	14.207	81614		octanoic acid	145	15.985	121657
	tridecanol	200	14.728	365339		1-tetradecanol-methyl ether	228	17.073	105183
	octanoic acid	145	15.981	89966		decanoic acid	172	18.258	293759
	cyclododecane	168	17.068	104622		1-hexadecanol	242	19.241	90542
	nonanoic acid	158	17.148	166701		dodecanoic acid	200	20.363	754006
	decanoic acid	172	18.258	220127		cyclohexadecane	224	21.273	153907
	2-(phenyl methylene)-octanal	216	18.882	47227		tetradecanoic acid	228	22.38	5010624
	tetracosanol	354	19.243	100245		tetradecenoic acid	226	22.817	807819
	tridecane	184	20.17	61261		pentadecanoic acid	242	23.687	4022147
	dodecanoic acid	200	20.37	741059		pentadecenoic acid	240	24.202	1225319
	1-heptacosanol	396	21.262	272986		bis(2-ethylhexyl) ester-hexanedioic acid	370	24.345	1091725
	tetradecanoic acid	228	22.384	7515535		hexadecanoic acid	256	25.392	17000274
	tetradecenoic acid	226	22.83	1009510		cis-9-hexadecenoic acid	254	26.045	9549086
	pentadecanoic acid	242	23.694	6086305		heptadecanoic acid	270	27.653	1440386
	bis(2-ethylhexyl) ester-hexanedioic acid	370	24.347	1394557		cis-10-heptadecenoic acid	268	28.494	1849985
	hexadecanoic acid	256	25.451	25017328		squalene	410	29.352	3370355
	cis-9-hexadecenoic acid	254	26.046	12663043		octadecanoic acid	284	30.748	2516691
	heptadecanoic acid	270	27.677	2094653		octadecenoic acid	282	31.595	6205469
	cis-10-heptadecenoic acid	268	28.444	2362311
	squalene	410	29.359	2911015
	octadecanoic acid	284	30.738	2850172
	octadecenoic acid	282	31.631	8189635
		Galleria mellonella	Tenebrio molitor
		area	area
	a-pinene	636089
	nonanal	428083	1533535
	decanal		1584243
	hexanoic acid	497850	169528
	butanoic acid, butyl ester	341723
	tetradecanal	81614
	tridecanol	365339
	octanoic acid	89966	121657
	cyclododecane	104622	292545
	1-tetradecanol-methyl ether		105183
	nonanoic acid	166701
	decanoic acid	220127	293759
	2-(phenyl methylene)-octanal	47227
	tetracosanol	100245
	tridecane	61261
	1-hexadecanol		90542
	dodecanoic acid	741059	754006
	1-heptacosanol	272986
	cyclohexadecane		153907
	tetradecanoic acid	7515535	5010624
	tetradecenoic acid	1009510	807819
	pentadecanoic acid	6086305	4022147
	pentadecenoic acid		1225319
	bis(2-ethylhexyl) ester-hexanedioic acid	1394557	1091725
	hexadecanoic acid	25017328	17000274
	cis-9-hexadecenoic acid	12663043	9549086
	heptadecanoic acid	2094653	1440386
	cis-10-heptadecenoic acid	2362311	1849985
	squalene	2911015	3370355
	octadecanoic acid	2850172	2516691
	octadecenoic acid	8189635	6205469
